# Supplementary material for: Nutrition-Related N-of-1 Studies Warrant Further Research to Provide Evidence for Dietitians to Practice Personalized (Precision) Medical Nutrition Therapy: A Systematic Review
Source: Nutrients. 2023 Apr 4;15(7):1756. doi: 10.3390/nu15071756 (PMC10097352; doi:10.3390/nu15071756)
Supplement: Supplementary file 1 [file nutrients-15-01756-s001.zip]

Archive with 1 entries (1 files):
- nutrients-2276463-supplementary.pdf
